# Supplementary material for: Appraisal of groundwater conditions through hydrogeophysical and hydrogeological approach in Cholistan area, district Bahawalpur, Punjab, Pakistan
Source: PLoS One. 2025 May 7;20(5):e0317729. doi: 10.1371/journal.pone.0317729 (PMC12057989; doi:10.1371/journal.pone.0317729)
Supplement: S1 File — (XLS) [file pone.0317729.s001.xls]

## Sheet: Sheet1
VES No. For Paper	Latitude	Longitude	Ꝭ at 5m	Ꝭ at 25m	Ꝭ at 50m	Ꝭ at 80m	Ꝭ at 100m	Ꝭ at 125m	Ꝭ at 150m	Ꝭ at 200m	Avg Ꝭ of Saturated Layers (Ω-m)	Avg h of Saturated Layers (m)
VES-1	29.6893	72.6068	34	68.3	68.3	68.3	68.3	38.8	38.8	38.8	53.535	141.58
VES-2	29.6848	72.5752	16.5	16.5	6.82	200	200	200	200	200	73.8033	66.34
VES-3	29.6603	72.5724	25.8	25.8	5.8	5.8	5.8	5.8	5.8	5.8	15.785	99.1725
VES-4	29.6738	72.622	11.7	7.66	7.66	7.66	7.66	7.66	7.66	3.844	5.75	91.635
VES-5	29.687	72.6923	17.9	17.9	4.25	4.25	4.25	4.25	4.25	4.25	4.24	174.911
VES-6	29.6752	72.6576	4.26	4.26	4.26	4.26	4.26	4.26	4.26	4.26	4.25	195.84
VES-7	29.712	72.637	18.7	15.6	15.6	15.6	15.6	15.6	15.6	15.6	15.63	192.9
VES-8	29.6331	72.5395	24.4	24.4	8.92	8.92	8.92	8.92	8.92	1.72	5.315	85.67
VES-9	29.6396	72.582	135	9.15	9.15	9.15	9.15	9.15	9.15	9.15	9.147	179.82
VES-10	29.6163	72.5809	27.1	3.82	3.82	3.82	3.82	3.82	3.82	0.378	2.09	87.955
VES-11	29.7376	72.6328	200	14	109	109	109	109	109	109	61.34	95.69
VES-12	29.7091	72.6788	31.8	31.8	31.8	31.8	31.8	31.8	31.8	31.8	31.79	195.47
VES-13	29.762	72.5714	200	48.9	48.9	48.9	48.9	48.9	48.9	48.9	48.86	180.88
VES-14	29.7479	72.5993	123	17.8	37.4	37.4	37.4	37.4	37.4	37.4	37.4	174.56
VES-15	29.7246	72.5679	200	29.2	29.2	29.2	29.2	29.2	29.2	29.2	29.1	186.37
VES-16	29.6333	72.4981	98.1	11.6	7.99	7.99	7.99	7.99	7.99	7.99	9.775	94.045
VES-17	29.6057	72.4823	95.2	6.28	6.28	6.28	6.28	6.28	6.28	6.28	6.27	191.65
VES-18	29.5793	72.4734	3.96	4.42	4.42	4.42	4.42	4.42	4.42	4.42	4.41	185.09
VES-19	29.666	72.481	12.8	2.12	11.9	11.9	11.9	11.9	11.9	11.9	11.88	171.94
VES-20	29.6456	72.4185	24.1	33.9	33.9	56.3	56.3	56.3	56.3	56.3	45.095	95.74
VES-21	29.6881	72.3967	135	38.5	38.5	38.5	38.5	38.5	38.5	38.5	38.5	187.14
VES-22	29.5842	72.5155	169	8.66	8.66	8.66	8.66	8.66	1.98	1.98	5.315	94.31
VES-23	29.6961	72.4698	90.3	16.5	16.5	16.5	16.5	180	180	180	98.1	92.755
VES-24	29.7154	72.4431	8.89	47.5	47.5	47.5	47.5	47.5	47.5	47.5	47.4	183.93
VES-25	29.7461	72.4266	8.14	47.7	47.7	47.7	47.7	47.7	47.7	47.7	47.65	186.48
VES-26	29.7155	72.4896	21.8	21.8	21.8	31.6	31.6	31.6	31.6	31.6	26.685	97.665
VES-27	29.77	72.4668	200	52.5	52.5	52.5	52.5	52.5	52.5	52.5	52.5	179.37
VES-28	29.7751	72.5057	200	38.1	38.1	38.1	38.1	38.1	38.1	38.1	38.07	191.393
VES-29	29.5663	72.1897	21.8	27.9	27.9	27.9	27.9	27.9	27.9	27.9	27.88	183.02
VES-30	29.5779	72.221	34.2	34.2	34.2	34.2	34.2	34.2	34.2	126	80.1	99.37
VES-31	29.5541	72.1967	132	13.5	13.5	7.91	7.91	7.91	7.91	7.91	10.7	97.38
VES-32	29.5286	72.1461	11.8	56.4	56.4	56.4	56.4	56.4	56.4	56.4	56.3	183.08
VES-33	29.4829	72.1101	35.4	14.6	14.6	9.2	9.2	9.2	136	136	53.1633	64.8433
VES-34	29.5928	72.353	20	33.5	33.5	33.5	33.5	125	125	125	79	91.75
VES-35	29.5047	72.4316	21.9	55.9	75.7	75.7	75.7	75.7	75.7	75.7	75.7	168.38
VES-36	29.4238	72.3673	87.8	87.8	30.4	30.4	30.4	30.4	30.4	82	56.205	78.44
VES-37	29.473	72.3191	28.1	49.6	90	90	90	90	90	90	69.81	96.665
VES-38	29.522	72.3371	46.3	46.3	11.8	68.9	68.9	68.9	68.9	68.9	42.2667	66
VES-39	29.519	72.2626	31.6	16.3	79.3	79.3	79.3	79.3	79.3	79.3	47.75	91.82
VES-40	29.4577	72.1991	23	74.6	74.6	74.6	74.6	74.6	74.6	74.6	74.6	188.23
VES-41	29.4119	72.127	22.7	67.8	67.8	67.8	28.4	28.4	78.3	78.3	58.1667	63.8333
VES-42	29.4119	72.246	43.4	43.4	24.2	24.2	24.2	55	55	55	39.57	83.295
VES-43	29.5829	72.2898	32	67.5	67.5	67.5	68.3	38.8	38.8	38.8	54	141
VES-44	29.5708	72.408	16	15.2	7	200	200	200	200	200	74	66
VES-45	29.4848	72.3774	24	25.8	6.1	6.1	6.1	6.1	6.1	6.1	16.5	98
VES-46	29.4221	72.3059	11	8.2	8.1	7.5	7.5	7.5	7.5	3.9	6	92
VES-47	29.4198	72.1856	19	18.4	5	4.1	4.1	4.1	4.1	4.25	4.1	174
VES-48	29.4575	72.1484	5	5.1	4.26	4.2	4.2	4.2	4.2	4.26	4.1	195
VES-49	29.6488	72.3606	16.5	15.6	16	15.8	15.8	15.8	15.8	15.6	16	193
VES-50	29.5081	72.1998	25	24.4	7.1	9.1	9.1	9.1	9.1	1.69	5.4	86
