# Supplementary material for: Appraisal of groundwater conditions through hydrogeophysical and hydrogeological approach in Cholistan area, district Bahawalpur, Punjab, Pakistan
Source: PLoS One. 2025 May 7;20(5):e0317729. doi: 10.1371/journal.pone.0317729 (PMC12057989; doi:10.1371/journal.pone.0317729)
Supplement: S2 File — (XLS) [file pone.0317729.s002.xls]

## Sheet: Sheet1
VES No.	Latitude	Longitude	Sc	Tr	ꝬL	TDZ	KDZ
VES-1	29.6893	72.6068	2.64463	7579.49	53.535	3930.45	13.8396
VES-2	29.6848	72.5752	0.898875	4896.11	73.8033	2793.64	9.83675
VES-3	29.6603	72.5724	6.28271	1565.44	15.785	1146.26	4.05039
VES-4	29.6738	72.622	15.9365	526.901	5.75	489.581	1.74228
VES-5	29.687	72.6923	41.2526	741.623	4.24	639.446	2.30847
VES-6	29.6752	72.6576	46.08	832.32	4.25	699.762	2.53537
VES-7	29.712	72.637	12.3417	3015.03	15.63	1912.8	6.75902
VES-8	29.6331	72.5395	16.1185	455.336	5.315	436.813	1.5545
VES-9	29.6396	72.582	19.6589	1644.81	9.147	1191.42	4.22489
VES-10	29.6163	72.5809	42.0837	183.826	2.09	215.051	0.770792
VES-11	29.7376	72.6328	1.55999	5869.62	61.34	3218.85	11.374
VES-12	29.7091	72.6788	6.14879	6213.99	31.79	3365.46	12.0195
VES-13	29.762	72.5714	3.70201	8837.8	48.86	4431.54	15.5493
VES-14	29.7479	72.5993	4.66738	6528.54	37.4	3497.83	12.3163
VES-15	29.7246	72.5679	6.40447	5423.37	29.1	3026.02	10.6363
VES-16	29.6333	72.4981	9.62097	919.29	9.775	756.26	2.68177
VES-17	29.6057	72.4823	30.5662	1201.65	6.27	932.286	3.30598
VES-18	29.5793	72.4734	41.9705	816.247	4.41	689.183	2.45261
VES-19	29.666	72.481	14.4731	2042.65	11.88	1411.11	4.93397
VES-20	29.6456	72.4185	2.12307	4317.4	45.095	2532.16	8.88476
VES-21	29.6881	72.3967	4.86078	7204.89	38.5	3777.85	13.1633
VES-22	29.5842	72.5155	17.7441	501.258	5.315	470.865	1.70233
VES-23	29.6961	72.4698	0.945515	9099.27	98.1	4533.64	15.8519
VES-24	29.7154	72.4431	3.88038	8718.28	47.4	4384.65	15.331
VES-25	29.7461	72.4266	3.91354	8885.77	47.65	4450.33	15.3991
VES-26	29.7155	72.4896	3.65992	2606.19	26.685	1706.98	6.01049
VES-27	29.77	72.4668	3.41657	9416.93	52.5	4656.83	16.2826
VES-28	29.7751	72.5057	5.0274	7286.33	38.07	3811.17	13.3725
VES-29	29.5663	72.1897	6.56456	5102.6	27.88	2885.27	10.0183
VES-30	29.5779	72.221	1.24057	7959.54	80.1	4083.59	14.1301
VES-31	29.5541	72.1967	9.10093	1041.97	10.7	834.011	2.90596
VES-32	29.5286	72.1461	3.25187	10307.4	56.3	4997.43	17.2325
VES-33	29.4829	72.1101	1.2197	3447.29	53.1633	2123.87	7.32369
VES-34	29.5928	72.353	1.16139	7248.25	79	3795.6	13.3648
VES-35	29.5047	72.4316	2.22431	11000	75.7	5257.89	18.9133
VES-36	29.4238	72.3673	1.39561	4408.72	56.205	2573.91	9.32575
VES-37	29.473	72.3191	1.38469	6748.18	69.81	3589.43	12.6835
VES-38	29.522	72.3371	1.56151	2789.6	42.2667	1800.13	6.33848
VES-39	29.519	72.2626	1.92293	4384.4	47.75	2562.81	8.99232
VES-40	29.4577	72.1991	2.52319	11000	74.6	5257.89	18.4487
VES-41	29.4119	72.127	1.09742	3712.97	58.1667	2250.71	7.81495
VES-42	29.4119	72.246	2.105	3295.98	39.57	2050.69	7.22073
VES-43	29.5829	72.2898	2.5	7578	54	3928.5	14.8
VES-44	29.5708	72.408	0.99	4898	75	2791.6	9.7
VES-45	29.4848	72.3774	6.2	1568	15.2	1148.5	4
VES-46	29.4221	72.3059	15	529.5	6.2	488.7	1.67
VES-47	29.4198	72.1856	42	740.2	4.8	637.4	2.30847
VES-48	29.4575	72.1484	47	830.5	4.6	698.8	2.53537
VES-49	29.6488	72.3606	13	3014.4	16.5	1910.9	6.7
VES-50	29.5081	72.1998	16.5	452.8	5.2	435.2	1.5545
