# Supplementary material for: Appraisal of groundwater conditions through hydrogeophysical and hydrogeological approach in Cholistan area, district Bahawalpur, Punjab, Pakistan
Source: PLoS One. 2025 May 7;20(5):e0317729. doi: 10.1371/journal.pone.0317729 (PMC12057989; doi:10.1371/journal.pone.0317729)
Supplement: S3 File — (XLSX) [file pone.0317729.s003.xlsx]

## Sheet: Table 1
Borehole ID	Latitude	Longitude
BH-01	29.7094	72.5832
BH-02	29.5962	72.5889
BH-03	29.7169	72.3995
BH-04	29.6352	72.4081
BH-05	29.4981	72.3091
BH-06	29.619	72.271
BH-07	29.4019	72.1609
BH-08	29.6512	72.333
