# Supplementary material for: Appraisal of groundwater conditions through hydrogeophysical and hydrogeological approach in Cholistan area, district Bahawalpur, Punjab, Pakistan
Source: PLoS One. 2025 May 7;20(5):e0317729. doi: 10.1371/journal.pone.0317729 (PMC12057989; doi:10.1371/journal.pone.0317729)
Supplement: S4 File — (XLSX) [file pone.0317729.s004.xlsx]

## Sheet: Water Table
Water Table (m)	VES No.
16	1
16	2
17	3
19	4
23	5
24	6
17	7
19	8
18	9
21	10
17	11
20	12
15	13
16	14
15.5	15
18	16
18	17
19	18
14	19
15	20
13	21
23.4	22
14	23
14	24
11	25
16	26
14	27
15	28
12	29
11	30
13	31
10	32
10	33
16	34
22	35
24	36
17	37
16	38
15	39
15	40
12	41
16	42
15.5	43
16	44
17.5	45
18.5	46
23	47
24	48
17.5	49
18.5	50
